# Supplementary material for: CD39 expression by regulatory T cells participates in CD8+ T cell suppression during experimental Trypanosoma cruzi infection
Source: PLoS Pathog. 2024 Apr 29;20(4):e1012191. doi: 10.1371/journal.ppat.1012191 (PMC11081507; doi:10.1371/journal.ppat.1012191)
Supplement: S1 Data — (XLSX) [file ppat.1012191.s010.xlsx]

## Sheet: Fig 1C
Foxp3-GFP+ CD4+ cells		10 dpi					12 dpi			20 dpi			25 dpi					33 dpi					55 dpi
(% of CD45+)		NI PBS	NI DT	INF PBS	INF DT		INF PBS	INF DT		INF PBS	INF DT		NI PBS	NI DT	INF PBS	INF DT		NI PBS	NI DT	INF PBS	INF DT		INF PBS	INF DT
Blood		1.1	0.21	0.72	0.15		0.75	0.41		0.44	0.12		0.96	0.99	0.15	0.094		1.1	1.32	0.51	0.34		0.6	0.27
		0.97	0.2	1.04	0.18		0.67	0.45		0.16	0.1		0.97	0.98	0.21	0.084		0.98	0.93	0.58	0.34		0.6	0.53
			0.21	0.63	0.29		1.57	0.25		0.25	0.13			0.74	0.23	0.12			1.01	0.72	0.32		0.48	0.6
				0.61	0.032		1.16	0.28		0.31	0.14				0.3	0.037				0.58	0.32		0.43	0.23
				0.66	0.056		0.65	0.3		0.28	0.3				0.31	0.11				0.67	0.3		0.58	0.25
				0.55	0.076		1.07	0.33		0.28	0.15				0.22	0.093				0.81	0.48			0.38
				1.28	0.098		2.37	0.3		0.42	0.11									0.44	0.43			0.5
				0.95	0.12					0.59	0.13									0.6	0.25
				0.74	0.11					0.29	0.17									0.4	0.24
				0.85	0.071					0.45	0.13									0.55	0.29
				0.73	0.026					0.21	0.11									0.46	0.33
				0.87	0.12					0.41	0.12									0.42	0.18
					0.053					0.19	0.12
										0.43	0.084
										0.28	0.15
										0.32	0.086
											0.17
											0.1
Mean		1.035	0.2067	0.8025	0.1063		1.177	0.3314		0.3319	0.1344		0.965	0.9033	0.2367	0.08967		1.04	1.087	0.5617	0.3183		0.538	0.3943
Std. Deviation		0.09192	0.005774	0.2089	0.07133		0.62	0.07244		0.1147	0.04826		0.007071	0.1415	0.05989	0.02888		0.08485	0.206	0.126	0.08021		0.07823	0.1502
Std. Error of Mean		0.065	0.003333	0.06029	0.01978		0.2343	0.02738		0.02868	0.01138		0.005	0.08172	0.02445	0.01179		0.06	0.1189	0.03639	0.02315		0.03499	0.05677

## Sheet: Fig 1D
Foxp3-GFP+ CD4+ cells		Spleen														Liver
(% of CD45+)				7 dpi			11 dpi			20 dpi			33 dpi					11 dpi			20 dpi			33 dpi
		NI		INF PBS	INF DT		INF PBS	INF DT		INF PBS	INF DT		INF PBS	INF DT		NI		INF PBS	INF DT		INF PBS	INF DT		INF PBS	INF DT
		2.15		1.79	0.00807		1.13	0.16		0.3	0.073		0.74	0.36		0.7		1.05	0.14		0.22	0.094		0.77	0.54
		1.88		2	0.013		1.17	0.13		0.43	0.13		0.74	0.26		0.97		1.79	0.082		0.33	0.17		0.51	0.48
		1.44		1.19	0.014		1.24	0.21		0.33	0.075		0.71	0.37				0.92	0.1		0.29	0.06		0.51	0.45
		1.85		1.51	0.021		1.19			0.23	0.12		0.65	0.25				1.32			0.16	0.079		0.8	0.29
		1.98		1.49	0.032					0.37	0.11			0.36							0.27	0.26			0.51
		1.91		1.51	0.024					0.32	0.098										0.3	0.098
		1.86		1.8	0.016					0.15	0.087										0.19	0.097
				2.13	0.02					0.17	0.071										0.11	0.088
				2.08	0.02					0.63	0.089										0.39	0.1
				2.09	0.03					0.6	0.081										0.35	0.091
					0.028					0.49	0.19										0.24	0.18
					0.032					0.39	0.19										0.43	0.27
											0.17											0.16
											0.14											0.22
Mean		1.867		1.759	0.02151		1.183	0.1667		0.3675	0.116		0.71	0.32		0.835		1.27	0.1073		0.2733	0.1405		0.6475	0.454
Std. Deviation		0.2151		0.3216	0.007892		0.04573	0.04041		0.1525	0.0424		0.04243	0.05958		0.1909		0.3846	0.02969		0.09471	0.0697		0.1592	0.09762
Std. Error of Mean		0.08129		0.1017	0.002278		0.02287	0.02333		0.04402	0.01133		0.02121	0.02665		0.135		0.1923	0.01714		0.02734	0.01863		0.07962	0.04366

## Sheet: Fig 1F
Foxp3-GFP+ CD4+ cells		Spleen														Liver
(x106)				7 dpi			11 dpi			20 dpi			33 dpi					11 dpi			20 dpi			33 dpi
		NI		INF PBS	INF DT		INF PBS	INF DT		INF PBS	INF DT		INF PBS	INF DT		NI		INF PBS	INF DT		INF PBS	INF DT		INF PBS	INF DT
		2.451		2.255	0.01		2.5312	0.4032		1.117	0.361		3.996	1.656		0.01877		0.09135	0.02086		0.016	0.009		0.08624	0.11448
		2.793		2.88	0.012		3.0303	0.3367		0.748	0.304		1.258	1.05733		0.00496		0.19332	0.010004		0.018	0.009		0.0129183	0.05952
		1.646		1.428	0.021		4.4268	0.27195		1.158	0.254		2.3785	3.7925				0.13616	0.0195		0.026	0.002		0.0255	0.0558
		2.467		3.295	0.045		3.2487			0.546	0.304		2.795	0.625				0.06468			0.025	0.008		0.0952	0.04466
		1.774		3.357	0.031					1.155	0.299			1.476							0.033	0.049			0.06222
		4.397		3.206	0.029					0.763	0.432										0.013	0.003
		2.678		3.903	0.029					0.68	0.457										0.018	0.011
				3.387	0.021					0.812	0.425										0.005	0.012
				2.551	0.021					0.797	0.209											0.004
				1.702	0.062						0.46											0.005
					0.031
					0.081
Mean		2.601		2.796	0.03275		3.309	0.3373		0.864	0.3505		2.607	1.721		0.01187		0.1214	0.01679		0.01925	0.0112		0.05496	0.06734
Std. Deviation		0.9041		0.7982	0.02074		0.8033	0.06563		0.2239	0.08941		1.131	1.224		0.009765		0.0563	0.005914		0.008648	0.01371		0.04177	0.02719
Std. Error of Mean		0.3417		0.2524	0.005986		0.4016	0.03789		0.07462	0.02827		0.5654	0.5476		0.006905		0.02815	0.003415		0.003057	0.004335		0.02088	0.01216

## Sheet: Fig 2A
Parasites (x106/mL)		8 dpi			11 dpi			14 dpi			20 dpi			25 dpi			33 dpi
		PBS	DT		PBS	DT		PBS	DT		PBS	DT		PBS	DT		PBS	DT
		0.1333	0.0833		0.25	0.3		0.175	0.175		0.15	0.075		0.23	0.28		0.1	0.15
		0.1167	0.05		0.4	0.125		0.4	0.125		0.3375	0.025		2.35	0.1		0.68	0.1
		0.4	0.05		0.65	0.425		0.65	0.55		0.5	0.075		0.85	0.08		0.31	0.08
		0.2	0.1333		0.8667	0.675		0.125	1.8625		3.4	2.05		0.3	0.08		0.1	0.18
		0.1667	0.1833		1.25	1.4875		2.2625	6.2		0.95	5		0.375	0.1			0.28
		0.075	0.15		1.55	2.25		3.35	1.15		3.45	0.8		0.125	0.075
		0.375	0.375		2	1.25		0.95	0.5		0.3	0.65		0	0.288
		0	0		0.25	0.433		0.4	0.2667		0.05	0.25			0.013
		0	0		0.333	0.267		2.9	1.2		11.05	0.35			0.113
		0	0		0.5	0.35		1.2667	0.3333		0.2375	0.9
		0	0		0.75	0.4		7	1.2		0.5	0.6
			0		0.5	0.85					0.4	0.1125
											4.75	0.3
											1.675	0.375
											0.55	0.275
											0.95	0.075
											1.1	0.625
											2.2	0.7375
											0.6	1.425
											0.15	0.2
											0.18	0.05
											0.05	0.133
											1.53	0.3
											1.38	0.3
											0.48	0.58
											0.15	0.13
											0.08	0.03
											0	0.7
											0.25	0.38
											0.77	0.18
											1.03	0.18
											0.18	0.05
											0.375	0
											0.125	0.1
											0	0.18
												0.45
												0.2
												0.5
												0.075
												0.288
												0.013
												0.113
Mean		0.1333	0.08541		0.775	0.7344		1.771	1.233		1.139	0.4722		0.6043	0.1254		0.2975	0.158
Std. Deviation		0.1449	0.1124		0.5551	0.6304		2.063	1.737		2.039	0.8188		0.8153	0.09426		0.2735	0.07887
Std. Error of Mean		0.04368	0.03244		0.1603	0.182		0.622	0.5237		0.3447	0.1263		0.3081	0.03142		0.1368	0.03527

## Sheet: Fig 2B
T. cruzi satellite DNA (relative to PBS)	Heart			Liver			Spleen
	PBS	DT		PBS	DT		PBS	DT
	1.025	0.3464		0.9954	0.07103		0.9463	2.048
	0.946	0.1515		0.8913	0.214		0.9751	0.1125
				0.9077	0.5296		0.8976	1.612
							0.9828	0.9336
Mean	0.9855	0.249		0.9315	0.2715		0.9505	1.177
Std. Deviation	0.05586	0.1378		0.05597	0.2346		0.03858	0.8446
Std. Error of Mean	0.0395	0.09745		0.03232	0.1355		0.01929	0.4223

## Sheet: Fig 2D
TSKB20+ CD8+ cells		10 dpi			12 dpi			20 dpi			25 dpi			33 dpi			55 dpi
(% of CD45+)		PBS	DT		PBS	DT		PBS	DT		PBS	DT		PBS	DT		PBS	DT
Blood		1.38	2.77		4.85	0.69		1.56	9.63		3.15	6.09		2.86	4.14		2.78	1.71
		1.22	3.34		4.98	1.14		0.12	22.3		3.98	6.42		3.91	3.68		2.54	1.46
		1.09	2.34		7.88	6.46		0.94	4.55		3.07	7.27		3.57	7.37		1.73	3.57
		1.11	0.95		2.59	4.22		7.65	3.89		2.98	2.84		4.08	5.22		1.57	2.15
		0.61	0.77		5.06	6.39		6.59	7.98		2.83	7.65		3.68	5.08		2.16	3.78
		0.75	0.76		5.36	4.57		7.08	11.9		3.91	10.9		2.97	6.35			3.57
		1.08	1.15		1.09	1.86		5.33	16.4					2.01	4.41			2.59
		1.19	0.99					3.52	11.2					2.63	4.06
		0.97	1.64					6.67	8.78					2.33	3.85
		2.24	1.25					13	13.1					1.9	4.43
		1.02	0.22					4.64	9.86					2.13	3.91
		0.92	1.14					3.63	8.51					2.7	5.87
			1.34					1.84	6.43
								1.37	7.73
								0.9	3.23
								2.52	2.62
									6.58
									3.63
Mean		1.132	1.435		4.544	3.619		4.21	8.796		3.32	6.862		2.898	4.864		2.156	2.69
Std. Deviation		0.4053	0.8799		2.164	2.409		3.398	5.007		0.4961	2.61		0.7567	1.151		0.5152	0.9585
Std. Error of Mean		0.117	0.244		0.8179	0.9107		0.8496	1.18		0.2026	1.066		0.2184	0.3323		0.2304	0.3623

## Sheet: Fig 2E
TSKB20+ CD8+ cells		Spleen			Liver
(% of CD45+)		PBS	DT		PBS	DT
		0.66	1.42		3.53	7.1
		0.18	1.68		1.18	6.05
		0.35	0.89		3.58	2.75
		0.65	1.96		3.53	6.52
		0.51	3.27		3.16	12.7
		0.2	0.86		1.91	6.91
		0.81	1.66		5.47	11.8
		1.27	1.84		4.19	10.5
		0.3	1.02		1.25	6.9
		0.16	1.15		1.72	10.6
		0.22	1.07		1.15	5.8
		0.21	0.62		3.63	5
		1.46	0.46		2.97	3.52
		0.81	1.19		2.76	4.99
		0.64	5.72		1.52	4.93
		1.78	3.99		2.07	3.1
		0.58	2.18		1.01	3.69
		1.65	2.08		1.99	2.08
		2.43	1.34		0.98	2.87
			3.5		2.93	4.29
			1.62		3.86	2.57
			6.28			8.93
			4			5.99
			3.89			4.75
			3.06			5.66
Mean		0.7826	2.27		2.59	6
Std. Deviation		0.6447	1.555		1.242	2.936
Std. Error of Mean		0.1479	0.3111		0.271	0.5871

## Sheet: Fig 2F
TSKB20+ CD8+ cells		Spleen			Liver
(x106)		PBS	DT		PBS	DT
		2.541	7.654		0.25	0.683
		0.337	4.25		0.066	0.318
		1.351	3.231		0.323	0.091
		1.69	5.417		0.544	0.628
		1.683	8.879		0.383	2.381
		0.587	4.587		0.101	0.24
		4.59	10.403		0.779	1.463
		7.366	13.248		0.02	1.607
		0.46	2.924		0.3564	0.3
		4.67	7.245		0.3105	0.7
		1.13	30.89		0.0722	0.2712
		2.11	16.36		0.0725	0.9843
		8.19	8.07		0.0947	1.0332
		2.348	5.82		0.2338	0.1092
		5.027	1.97		0.151	0.2153
			16.8		0.653	0.7615
			4.54			0.1671
			13.254			2.162
			17.605			1.515
			17.425			1.022
			13.47			1.232
Mean		2.939	10.19		0.2756	0.8516
Std. Deviation		2.476	6.992		0.2255	0.6737
Std. Error of Mean		0.6393	1.526		0.05636	0.147

## Sheet: Fig 3B
SLECs		Spleen			Liver			TSKB20+ SLECs	Spleen			Liver
(% of CD8+ TSKB20+ CD44+)		PBS	DT		PBS	DT		(x106)	PBS	DT		PBS	DT
		38.3	79.6		80.2	85.1			4.32	7.09		0.2796	0.2008
		50.5	66.2		80	85.8			6.28	4.03		0.2419	0.835
		59.7	55		66.3	86.2			2.4	3.64		0.039	0.8848
		50.5	65.6		68.6	75.7			0.53	0.87		0.0445	0.0761
		41.2	55.2		78.2	75.8			0.79	10.18		0.0731	0.15
		46.7	70.7		69.7	82.8			3.36	1.93		0.1469	0.6017
		53	54.4		50	77.1			0.8502	3.8833		0.0985	0.1118
		74.9	88.5		74.1	88.2			2.8765	4.2251		0.272	0.9056
			86.3		71.8	83.8				3.9866		0.3613	0.8143
			79.6			77.4				0.7043			0.381
			52.4			74.9							0.5353
Mean		51.85	68.5		70.99	81.16			2.676	4.054		0.173	0.4997
Std. Deviation		11.47	13.41		9.343	5			1.992	2.845		0.1183	0.3304
Std. Error of Mean		4.056	4.044		3.114	1.508			0.7042	0.8997		0.03945	0.09962

## Sheet: Fig 3C
MPECs		Spleen			Liver			TSKB20+ MPECs	Spleen			Liver
(% of CD8+ TSKB20+ CD44+)		PBS	DT		PBS	DT		(x106)	PBS	DT		PBS	DT
		21.9	4.99		2.32	1.65			2.46	1.3		0.008	0.0039
		11.1	7.94		1.89	2.05			1.4	0.86		0.0057	0.02
		10.1	16.5		4.39	2.29			0.42	1.22		0.0026	0.0235
		17.8	9.05		4.52	3.49			0.18	0.5		0.0029	0.0035
		27	15.6		4.34	4.2			0.53	0.25		0.004	0.0083
		18.8	6.97		4.95	2.5			1.33	1.01		0.0105	0.0178
		7.88	17.8		0.12	2.47			0.1255	0.62		0.0097	0.0036
		1.95	0.65		0.032	0.043			0.0753	0.0274		0.0065	0.0061
			1.57		0.035	0.042				0.0748		0.0119	0.0078
			1.39			0.036				0.0717			0.0065
			12.8			0.06				0.1717			0.007
Mean		14.57	8.66		2.511	1.712			0.8151	0.5551		0.006867	0.009818
Std. Deviation		8.217	6.282		2.1	1.487			0.8432	0.4782		0.003382	0.007123
Std. Error of Mean		2.905	1.894		0.7	0.4483			0.2981	0.1442		0.001127	0.002148

[truncated: 17 more sheets: Fig 3D, Fig 4D, Fig 5A, Fig 5B, Fig 5D, Fig 5F, Fig 6B, Fig 6C, Fig 6D, Fig 6E, Fig 6F, Fig 6G, Fig 6H, Fig 7C, Fig 7D, Fig 7E, Fig 7F]
