# Supplementary material for: CD39 expression by regulatory T cells participates in CD8+ T cell suppression during experimental Trypanosoma cruzi infection
Source: PLoS Pathog. 2024 Apr 29;20(4):e1012191. doi: 10.1371/journal.ppat.1012191 (PMC11081507; doi:10.1371/journal.ppat.1012191)
Supplement: S2 Data — (XLSX) [file ppat.1012191.s011.xlsx]

## Sheet: S1A Fig
Foxp3-GFP+ CD4+ cells		10 dpi					12 dpi			20 dpi			25 dpi					33 dpi					55 dpi
(% of CD4+)		NI PBS	NI DT	INF PBS	INF DT		INF PBS	INF DT		INF PBS	INF DT		NI PBS	NI DT	INF PBS	INF DT		NI PBS	NI DT	INF PBS	INF DT		INF PBS	INF DT
Blood		9.79	1.75	3.59	1.03		2	1.04		2.46	1.12		8.66	11.2	2.38	0.95		7.93	8.77	3.69	1.28		4.66	1.95
		11.7	1.69	1.75	1.09		2.93	0.83		2.96	0.89		10.8	10.6	2.04	0.9		11.1	9.63	3.54	2.5		4.76	4.11
			2.1	1.24	0.78		3.26	0.7		3.74	0.85			10.5	1.95	1.09			9.71	5.14	2.5		4.81	4.73
				7.9	2.11		1.84	0.51		1.87	0.7				1.87	1.11				2.64	1.99		5.2	3.11
				6.15	1.67		1.43	0.76		2.13	0.7				1.26	0.69				4.6	2.25		5.5	3.13
				5.02	0.97		1.43	0.79		3.59	1.03				1.09	0.7				5.27	3.34			4.91
				4.76	0.99		2.29	0.44		1.75	1.09				1.69	1.03				4.69	3.04			4.68
				3.3	0.9		4.85	0.69		1.24	0.78				2.03	0.3				5.18	2.88
				2.68	1.01		4.98	1.14		7.9	2.11				3.21	0.96				3.98	2.76
				3.56	0.76		7.88	6.46		2.19	1.67				2.19	0.62				5.24	3.57
				3.06	0.65		2.59	4.22		1.84	1.1									4.63	4.45
				2.78	0.45		5.06	6.39		3.56	1.08									5.69	2.53
				2.79	0.58		5.36	4.57		4.15	1.2
				4.34	0.65		1.09	1.86		3.38	0.84
				3.63	0.47					1.33	1
				3.65	0.63					1.69	0.9
				4.31	0.98					1.49	1.3
				3.48	0.16					2.6	1.2
				5.42	0.27					2.28	1.06
				4.77	0.38					1.33	1.06
				4.23	0.55					1.79	1.03
				4.78	0.41					1.4	0.97
				4.87	0.6					2.75	1.16
				6.86	0.32					1.96	1.14
					0.13					1.56	0.61
					0.67					2.7	1.08
					0.3					1.28	1.37
										2.68	1.24
										1.63	0.96
										3.61	0.78
										3.4	0.75
										2.18	0.52
											0.85
											0.67
											0.88
											0.71
Mean		10.75	1.847	4.122	0.7226		3.356	2.171		2.513	1.011		9.73	10.77	1.971	0.835		9.515	9.37	4.524	2.758		4.986	3.803
Std. Deviation		1.351	0.2214	1.52	0.4395		1.978	2.226		1.293	0.3007		1.513	0.3786	0.5897	0.2546		2.242	0.5212	0.894	0.8075		0.353	1.104
Std. Error of Mean		0.955	0.1278	0.3103	0.08459		0.5286	0.5948		0.2285	0.05012		1.07	0.2186	0.1865	0.08052		1.585	0.3009	0.2581	0.2331		0.1578	0.4173

## Sheet: S1B Fig
Foxp3-GFP+ CD4+ cells		Spleen												Liver
(% of CD4+)		7 dpi			11 dpi			20 dpi			33 dpi			11 dpi			20 dpi			33 dpi
		INF PBS	INF DT		INF PBS	INF DT		INF PBS	INF DT		INF PBS	INF DT		INF PBS	INF DT		INF PBS	INF DT		INF PBS	INF DT
		13.6	0.095		6.27	0.87		3.53	1.1		4.72	3.1		2.47	0.26		1.21	0.53		3.71	3.8
		13.5	0.12		6.29	0.66		5.19	1.54		6.22	3.12		3.77	0.16		1.06	0.52		3.64	3.74
		9.81	0.13		5.11	0.81		4.68	1.22		5.5	2.79		1.73	0.18		1.81	0.64		3.22	3.03
		13.4	0.22		5.06			3.2	1.27		5.89	2.01		2.97			0.87	0.56		6.1	1.76
		11.6	0.32					4.33	1.14			3.74					1.53	0.99			3.82
		11.7	0.24					4.65	1.09								1.68	0.64
		14.3	0.17					2.69	1.66								1.12	0.72
		15.4	0.26					3.27	1.26								0.99	0.57
		14.1	0.24					7.34	1.13								2.14	0.56
		13.4	0.38					6.89	1.18								1.82	0.67
			0.28					5.71	1.78								1.2	0.57
			0.39					5.54	1.83								2.36	1.05
									1.39									0.65
									1.46									0.79
Mean		13.08	0.2371		5.683	0.78		4.752	1.361		5.583	2.952		2.735	0.2		1.483	0.6757		4.168	3.23
Std. Deviation		1.611	0.09687		0.6903	0.1082		1.463	0.2546		0.6459	0.6294		0.8577	0.05292		0.4811	0.1645		1.306	0.8852
Std. Error of Mean		0.5094	0.02796		0.3451	0.06245		0.4223	0.06804		0.323	0.2815		0.4288	0.03055		0.1389	0.04396		0.6532	0.3959

## Sheet: S1C Fig
CD8+ cells		10 dpi					12 dpi			20 dpi			25 dpi					33 dpi					55 dpi
(% of CD45+)		NI PBS	NI DT	INF PBS	INF DT		INF PBS	INF DT		INF PBS	INF DT		NI PBS	NI DT	INF PBS	INF DT		NI PBS	NI DT	INF PBS	INF DT		INF PBS	INF DT
Blood		8.61	7.74	19.4	23.4		30.1	18.4		15.4	57.1		11.7	9.55	65.1	50.3		13.2	15.1	43.9	53.6		38.8	25.6
		8.74	9.39	19.6	18.3		31.3	22.6		2.42	40.9		8.93	8.02	51.9	59		8.71	10.5	23.3	52.8		36.6	39.3
			10.3	13.4	19.7		28.6	27.2		9.51	29.7			6.81	51.6	54.3			9.77	18.9	44.9		23.9	40.6
				11.7	12.9		28.3	27		53.6	28.5				40.8	29.6				28.7	40.7		28.3	32.4
				14.4	12.8		24.6	32.4		46.7	35.8				30	53.9				42.6	44.6		29.3	37.2
				13.2	12.9		32.7	22.8		55.9	62.2				45.3	59.2				48.6	39.9			38
				17.1	17.3		16	23		33.5	63.7									51.6	56.2			42.4
				18.2	18.8					27.5	56.5									41	53.6
				22.7	15					52.5	65.7									48.7	44.8
				19.4	16.2					56.4	64.8									43.1	60.2
				12.8	4.73					52.3	65.7									42.5	53
				15	21.4					42.1	49.7									39	59.6
					16.3					23.5	60.8									35.1	35.8
										14.1	60.9									29.2	44.7
										11	30.2									28.4	44
										35	22.5									32.5	37.6
											46.5										44.2
											32.5
Mean		8.675	9.143	16.41	16.13		27.37	24.77		33.21	48.54		10.32	8.127	47.45	51.05		10.96	11.79	37.32	47.66		31.38	36.5
Std. Deviation		0.09192	1.298	3.463	4.742		5.637	4.498		18.76	15.27		1.959	1.373	11.85	11.04		3.175	2.89	9.634	7.534		6.166	5.742
Std. Error of Mean		0.065	0.7492	0.9997	1.315		2.13	1.7		4.691	3.599		1.385	0.7928	4.837	4.505		2.245	1.668	2.409	1.827		2.757	2.17

## Sheet: S1D Fig
CD8+ cells		Spleen			Liver
(% of CD45+)		INF PBS	INF DT		INF PBS	INF DT
		14.6	16.1		42.5	56.6
		12.1	14.6		30.6	36
		11.5	12		43.5	19.4
		12.5	25.7		51.2	65.3
		12.5	19.4		43.2	58.9
		8.02	12.2		41.7	61.4
		12.7	12.3		63.5	65.3
		17.1	13.1		66.9	65.9
		11.8	12		48.1	48.4
		12	10.6		30.9	60.2
		12.9	13.1		32.4	52.6
		10.3	13.2		38	47.8
		37.8	16.3		45.8	46.6
		39.9	24.8		48.1	60.8
		24.7	41.2		35.3	53.1
		17.9	48.5		31.7	44.2
		19.1	34.6		33.6	43
		30.2	24.1		43.2	36.3
		23.4	25.3		36	40.5
		31.8	31.3		61	41.7
		33.4	28.8		50.1	44.4
			37.8			58.9
			31.8			50.8
			43.2			61.6
			35.9			61.6
Mean		19.34	23.92		43.68	51.25
Std. Deviation		9.805	11.51		10.6	11.42
Std. Error of Mean		2.14	2.302		2.313	2.285

## Sheet: S1E Fig
CD8+ cells		Spleen			Liver
(x106)		INF PBS	INF DT		INF PBS	INF DT
		56.21	86.779		3.005	5.448
		22.627	36.938		1.714	1.89
		44.386	43.56		3.921	0.645
		32.5	71.028		7.885	6.294
		41.25	52.675		5.242	11.041
		23.525	65.066		2.21	2.131
		71.967	77.08		12.443	8.097
		99.18	94.32		0.77	10.083
		18.093	34.4		5.496	2.105
		120.96	66.78		5.4113	3.973
		159.6	222.48		1.6768	2.9205
		79.04	198.85		1.1095	14.0335
		25.06	128.02		3.15	12.04
		63.03	67.48		5.076	1.9058
		138.92	37.11		5.539	3.0375
		94.742	150.24		13.6	7.4018
		96.875	80.64		16.605	2.886
		228.752	79.777			14.261
			139.956			12.847
			193.509			13.258
			158.027			13.403
Mean		78.71	99.27		5.58	7.129
Std. Deviation		56.22	57.09		4.601	4.849
Std. Error of Mean		13.25	12.46		1.116	1.058

## Sheet: S2A Fig
Parasites (x106/mL)		WT PBS	WT DT
		0.1	0.3
		0.28	0
		0.18	0.13
			0
			0.03
Mean		0.1867	0.092
Std. Deviation		0.09018	0.1279
Std. Error of Mean		0.05207	0.05722

## Sheet: S2B Fig
TSKB20+ CD8+ cells
(% of CD45+)		WT PBS	WT DT
		5.84	3.78
		1.12	24.1
		2.69	7.82
		2.28	3.91
			0.56
Mean		2.983	8.034
Std. Deviation		2.018	9.342
Std. Error of Mean		1.009	4.178

## Sheet: S2C Fig
Parasites (x106/mL)		PBS	DT 1.3 nM	DT 2.6 nM	DT 5.2 nM	DT 10.4 nM	DT 20.8 nM	BZ 25 μM
technical replicates		1.2	1.9	1.7667	1.225	1.6667	1.55	0.25
		1.65	1.525	1.2	1.375	1.75	1.325	0.45
		1.3333	1.825	1.2667	2.475	2.25	2.5333	0.3333
Mean		1.394	1.75	1.411	1.692	1.889	1.803	0.3444
Std. Deviation		0.2311	0.1984	0.3097	0.6825	0.3155	0.6426	0.1005
Std. Error of Mean		0.1335	0.1146	0.1788	0.3941	0.1821	0.371	0.058

## Sheet: S2D Fig
	GOT (U/L)						GPT (U/L)						LDH (UI/L)						CPK (U/L)						CPK MB (U/L)						Glucose (g/L)
	20 dpi			33 dpi			20 dpi			33 dpi			20 dpi			33 dpi			20 dpi			33 dpi			20 dpi			33 dpi			20 dpi			33 dpi
	DEREG PBS	DEREG DT		DEREG PBS	DEREG DT		DEREG PBS	DEREG DT		DEREG PBS	DEREG DT		DEREG PBS	DEREG DT		DEREG PBS	DEREG DT		DEREG PBS	DEREG DT		DEREG PBS	DEREG DT		DEREG PBS	DEREG DT		DEREG PBS	DEREG DT		DEREG PBS	DEREG DT		DEREG PBS	DEREG DT
	639	429		264	135		498	267		81	51		1575	1275		1200	603		1026	831		1200	603		279	213		55	18		0.36	0.3		0.54	0.44
	1164	774		330	315		204	336		75	57		5000	2178		870	900		4880	3000		870	900		546	405		59	115		0.42	0.54		2.13	0.78
	432	441		195	300		225	246		57	57		1143	1100		522	1100		903	1488		522	1100		264	405		38	75		0.81	0.69		0.9	0.63
	552	303		171	585		399	240		48	153		1386	1100		519	522		1056	855		519	522		276	294		20	46.5		0.33	0.75		0.57	1.41
	726	462			303		393	336			150		1710	1467			1040		1494	696			1040		327	240			167		0.42	0.48			1.32
	2180	445					348	168					5000	1500					5000	1700					830	465					0.81	0.66
	387	380					228	144					1150	1480					1200	1285					345	400					0.75	0.87
	300	390					156	204					987	1410					370	975					234	342					1.2	0.99
	3100	710					420	258					5000	2130					5000	5000					1570	1060					0.21	0.96
	2970	534					399	336					9500	1760					9500	1760					810	440					0.21	0.63
	927	710					348	462					2980	1960					2980	1960					660	360					0.67	0.66
	678	1266					315	477					2145	3920					2145	3920					504	729					0.84	0.18
	456	339					291	189					933	1275					624	1275					185	250					0.39	0.93
	468	393					183	216					936	1330					1068	237					174	108					0.57	0.9
	744	396					279	168					1485	1470					670	756					147	183					0.18	0.9
	795	450					267	195					1430	1260					1467	360					192	87					0.54	0.6
	393	597					201	201					993	1635					459	690					144	195					0.72	0.42
	204	357					132	183					558	1070					159	264					53	75					0.72	0.87
	228	426					153	234					828	1128					117	294					19	110					0.75	0.6
	219	219					147	108					609	711					192	129					18	29					0.84	0.21
		318						102						867						96						35						0.18
		192						81						660						99						24						0.42
		204						174						1023						99						38						0.51
Mean	878.1	466.7		240	327.6		279.3	231.5		65.25	93.6		2267	1466		777.8	833		2016	1207		777.8	833		378.9	282		43	84.3		0.587	0.6196		1.035	0.916
Std. Deviation	858.7	232		71.79	161.9		106.9	102.1		15.37	52.92		2238	666.8		326.2	259		2379	1269		326.2	259		368.4	246.3		17.83	58.51		0.2679	0.2551		0.748	0.4284
Std. Error of Mean	192	48.39		35.9	72.41		23.91	21.3		7.685	23.67		500.5	139		163.1	115.8		531.9	264.7		163.1	115.8		82.38	51.35		8.916	26.17		0.0599	0.0532		0.374	0.1916

## Sheet: S3B Fig
Foxp3-GFP+ CD4+ cells		14 dpi			17 dpi			21 dpi
(% of CD4+)		PBS	DT		PBS	DT		PBS	DT
Blood		8.01	4.25		3.25	0.65		3.89	1.58
		3.68	0.45		2.8	0.3		2.98	0.74
		5.4	5.39		1.32			3.5	0.47
		3.98	2.92					1.77
		5.5	1.58
		4.49	1.12
Mean		5.177	2.618		2.457	0.475		3.035	0.93
Std. Deviation		1.57	1.921		1.01	0.2475		0.922	0.5789
Std. Error of Mean		0.641	0.7844		0.583	0.175		0.461	0.3342

[truncated: 16 more sheets: S3C Fig, S3D Fig, S3E Fig, S3F Fig, S4B Fig, S4C Fig, S5B Fig, S6C Fig, S6D Fig, S7A Fig, S7B Fig, S7C Fig, S8B Fig, S8C Fig, S8D Fig, S8E Fig]
